# Supplementary material for: Modeling Brain Functional Connectivity Patterns during an Isometric Arm Force Exertion Task at Different Levels of Perceived Exertion: A Graph Theoretical Approach
Source: Brain Sci. 2022 Nov 18;12(11):1575. doi: 10.3390/brainsci12111575 (PMC9688629; doi:10.3390/brainsci12111575)
Supplement: Supplementary file 1 [file brainsci-12-01575-s001.zip]

Archive with 1 entries (1 files):
- brainsci-2007752-supplementary.pdf
